# Supplementary material for: Promiscuous molecules for smarter file operations in DNA-based data storage
Source: Nat Commun. 2021 Jun 10;12:3518. doi: 10.1038/s41467-021-23669-w (PMC8192770; doi:10.1038/s41467-021-23669-w)
Supplement: Supplementary file 4 — Source Data [file 41467_2021_23669_MOESM4_ESM.xlsx]

## Sheet: Figure 1
Figure 1
Hamming Distance	1b,d,e-Hybridization Model	1b-Experimental Amplification 1d-3.8E6 P:BS Ratio	1d-3.8E7 P:BS Ratio	1d-3.8E8 P:BS Ratio	1e-60C Annealing Temp	1e-50C Annealing Temp	1e-40C Annealing Temp
0	100	100	100	100	100	100	100
1	100	100	100	100	87	100	100
2	100	100	100	100	73	100	100
3	100	90	85	95	37	60	80
4	100	80	70	90	0	20	60
5	92.5	60	75	95	10	15	50
6	74.75	40	80	100	20	10	40
7	59.75	29	58	91	10	10	34
8	47.5	18	36	82	0	9	27
9	38.5	14	32	78	0	5	18
10	32.75	9	27	73	0	0	9
11	32.25	9	46	78	0	5	14
12	32.25	9	64	82	0	9	18
13	28.5	18	60	73	5	9	23
14	30.75	27	55	64	9	9	27
15	32	19	53	72	5	15	24
16	29.75	10	50	80	0	20	20
17	27.25	15	50	70	0	10	20
18	27.25	20	50	60	0	0	20
19	28.75
20

## Sheet: Figure 2a
Figure 2a			[primer] = 250nM. Annealing temperature = 60C										Annealing temperature = 55C. [primer] = 125nM
			[primer] = 250nM. Annealing temperature = 45C										Annealing temperature = 55C. [primer] = 500nM

## Sheet: Figure 2b
Figure 2b			Variable Temp., 250nM [primer]			Variable [primer], 55C
			45C	60C	Amplification Tunability	500nM	125nM	Amplification Tunability
Mismatch forward primer binding site	Mismatch reverse primer binding site	Strand ID	Mismatch:Perfect Ratio	M:P Ratio		M:P Ratio	M:P Ratio
CAGGTACACAGTGAGCACTC	TCCGTAGTCAGATTGCCATG	c2	21.4135	0.193672	21.2199	0.581488	0.218956	0.362533
CAGGTACGCAGTTTGCAATC	TGCGTAGTCATATAGCCACG	d3	0.358533	0.01	0.358533	0.325263	0.01	0.325263
CAGGTACGCAGTTTGCAATC	TCCGTAGTCAGATTGCCATG	d2	0.350922	0.01	0.350922	0.178767	0.01	0.178767
CAGGTACACAGTGAGCACTC	TTCGTAGTCATATGGCCACG	c4	0.328938	0.01	0.328938	0.432189	0.120489	0.3117
CAGGTACACAGTGAGCACTC	TGCGTAGTCATATAGCCACG	c3	0.35676	0.0415221	0.315238	0.326319	0.073612	0.252707
CAGGGACACAGTTAGCACTC	TTCGTAGTCATATGGCCACG	b4	0.403575	0.222651	0.180924	0.546843	0.01	0.546843
CAGGTCCGCAGTTAGAACTC	TTCGTAGTCGTATTGCCACG	e5	0.149334	0.01	0.149334	0.0697092	0.01	0.0697092
CAGGTACGCAGTTTGCAATC	TTCGTAGTCGTATTGCCACG	d5	0.114125	0.01	0.114125	0.144329	0.01	0.144329
CAGGTACGCAGTTTGCAATC	TTCGTAGTCATATGGCCACG	d4	0.0760062	0.01	0.0760062	0.102292	0.01	0.102292
CAGGGACACAGTTAGCACTC	ACCGTAGTCTTATTGCCACG	b1	0.217497	0.148116	0.069381	0.463784	0.01	0.463784
CAGGTCCGCAGTTAGAACTC	TCCGTAGTCAGATTGCCATG	e2	0.0309555	0.01	0.0309555	0.193527	0.157399	0.0361274
CATGTTCGCAGTTAGCACTC	TTCGTAGTCATATGGCCACG	f4	0.0290427	0.01	0.0290427	0.0821347	0.01	0.0821347
AAGGTACGCAGTAAGCACTC	TTCGTAGTCATATGGCCACG	a4	0.114558	0.0869647	0.0275929	0.313659	0.01	0.313659
CATGTTCGCAGTTAGCACTC	TGCGTAGTCATATAGCCACG	f3	0.178428	0.167706	0.0107222	0.451149	0.151513	0.299636
CAGGGACACAGTTAGCACTC	TCCGTAGTCAGATTGCCATG	b2	0.117025	0.107319	0.00970615	0.32393	0.0493414	0.274588
CAGGGACACAGTTAGCACTC	TGCGTAGTCATATAGCCACG	b3	0.01	0.01	0	0.149871	0.01	0.149871
AAGGTACGCAGTAAGCACTC	ACCGTAGTCTTATTGCCACG	a1	0.01	0.01	0	0.117825	0.01	0.117825
CATGTTCGCAGTTAGCACTC	ACCGTAGTCTTATTGCCACG	f1	0.01	0.01	0	0.0603907	0.01	0.0603907
CAGGTACACAGTGAGCACTC	TTCGTAGTCGTATTGCCACG	c5	0.01	0.01	0	0.0596646	0.01	0.0596646
AAGGTACGCAGTAAGCACTC	TCCGTAGTCAGATTGCCATG	a2	0.01	0.01	0	0.0544274	0.01	0.0544274
CAGGTACGCAGTTTGCAATC	ACCGTAGTCTTATTGCCACG	d1	0.01	0.01	0	0.0345723	0.01	0.0345723
AAGGTACGCAGTAAGCACTC	TGCGTAGTCATATAGCCACG	a3	0.01	0.01	0	0.0271868	0.01	0.0271868
CAGGGACACAGTTAGCACTC	TTCGTAGTCGTATTGCCACG	b5	0.01	0.01	0	0.0259173	0.01	0.0259173
CAGGTCCGCAGTTAGAACTC	ACCGTAGTCTTATTGCCACG	e1	0.01	0.01	0	0.0241994	0.01	0.0241994
CAGGTCCGCAGTTAGAACTC	TGCGTAGTCATATAGCCACG	e3	0.102904	0.125751	-0.0228463	0.01	0.01	0
CAGGTACACAGTGAGCACTC	ACCGTAGTCTTATTGCCACG	c1	0.01	0.0281755	-0.0281755	0.01	0.01	0
CAGGTCCGCAGTTAGAACTC	TTCGTAGTCATATGGCCACG	e4	0.01	0.0305152	-0.0305152	0.230338	0.01	0.230338
CATGTTCGCAGTTAGCACTC	TCCGTAGTCAGATTGCCATG	f2	0.157143	0.26963	-0.112487	0.224334	0.01	0.224334
CATGTTCGCAGTTAGCACTC	TTCGTAGTCGTATTGCCACG	f5	0.0997648	0.393184	-0.29342	0.25423	0.16339	0.0908393
AAGGTACGCAGTAAGCACTC	TTCGTAGTCGTATTGCCACG	a5	0.130184	0.845355	-0.715171	0.507716	3.34417	-2.83645

## Sheet: Figure 3c
Figure 3c
		Preview	Intermediate Preview	Full Access				Preview		Intermediate Preview		Full Access
index	HD group	sequencing reads	sequencing reads	sequencing reads		HD group	number of indexes	total sequencing reads	average	total sequencing reads	average	total sequencing reads	average
0	0	1062	461	239		0	184	95327	518.082	83740	455.109	40399	219.56
1	0	321	1130	373		4	415	14	0.0337349	19922	48.0048	37830	91.1566
2	0	854	826	286		5	1542	116	0.075227	1714	1.11154	14131	9.16407
3	0	426	232	326		6	3807	0	0	21	0.00551615	95	0.024954
4	0	1262	103	234
5	0	1450	1299	436
6	0	2995	1545	541
7	0	384	1078	482
8	0	1872	392	289
9	0	598	158	254
10	0	77	132	232
11	0	2086	1223	473
12	0	1154	1334	515
13	0	410	1018	322
14	0	1168	1378	510
15	0	130	1007	410
16	0	228	976	416
17	0	1181	721	374
18	0	212	439	458
19	0	418	301	392
20	0	26	795	377
21	0	2806	1465	553
22	0	119	1368	611
23	0	24	609	294
24	0	118	898	573
25	0	1394	940	300
26	0	2062	1131	476
27	0	2995	1324	510
28	0	180	1316	652
29	0	118	1199	460
30	0	2818	963	572
31	0	221	353	210
32	0	580	312	263
33	0	44	355	219
34	0	115	138	114
35	0	744	236	222
36	0	382	135	123
37	0	175	147	180
38	0	52	146	194
39	0	28	114	132
40	0	236	135	132
41	0	694	367	142
42	0	219	186	222
43	0	474	106	167
44	0	197	395	165
45	0	176	259	155
46	0	357	485	217
47	0	154	365	192
48	0	960	284	203
49	0	1957	498	264
50	0	179	293	94
51	0	1393	724	258
52	0	428	470	248
53	0	418	16	175
54	0	216	156	190
55	0	354	323	109
56	0	1051	519	234
57	0	1364	502	185
58	0	323	588	238
59	0	1238	613	223
60	0	59	116	115
61	0	459	171	150
62	0	676	459	257
63	0	82	510	204
64	0	629	46	200
65	0	194	392	163
66	0	763	382	155
67	0	24	353	169
68	0	375	361	180
69	0	224	437	155
70	0	174	230	137
71	0	846	383	148
72	0	1141	70	222
73	0	60	231	130
74	0	934	733	259
75	0	970	642	214
76	0	635	22	82
77	0	744	274	177
78	0	346	455	129
79	0	341	439	128
80	0	264	367	196
81	0	458	320	97
82	0	89	642	277
83	0	662	495	167
84	0	68	424	157
85	0	980	401	209
86	0	412	493	302
87	0	646	468	176
88	0	254	95	156
89	0	47	383	201
90	0	427	457	165
91	0	266	347	164
92	0	203	404	162
93	0	358	539	214
94	0	634	142	147
95	0	766	503	165
96	0	345	321	209
97	0	891	388	183
98	0	144	240	68
99	0	137	177	158
100	0	24	413	172
101	0	109	429	177
102	0	676	392	125
103	0	195	316	159
104	0	354	353	121
105	0	1070	849	238
106	0	66	378	115
107	0	38	340	125
108	0	31	609	303
109	0	182	419	193
110	0	371	66	181
111	0	139	283	165
112	0	551	36	54
113	0	164	50	104
114	0	11	173	85
115	0	51	363	160
116	0	62	702	207
117	0	354	508	199
118	0	32	421	204
119	0	196	391	184
120	0	373	299	141
121	0	204	624	365
122	0	380	277	190
123	0	248	470	236
124	0	282	259	117
125	0	146	486	293
126	0	208	258	179
127	0	305	507	164
128	0	194	566	230
129	0	128	333	161
130	0	741	247	203
131	0	1161	218	260
132	0	712	415	137
133	0	303	499	221
134	0	100	332	146
135	0	551	478	153
136	0	261	604	218
137	0	1092	489	239
138	0	122	414	229
139	0	341	187	145
140	0	92	564	273
141	0	247	410	162
142	0	591	116	210
143	0	922	682	254
144	0	256	182	118
145	0	992	387	170
146	0	446	310	86
147	0	56	576	267
148	0	172	402	139
149	0	534	373	140
150	0	667	418	169
151	0	863	631	256
152	0	1000	539	199
153	0	89	252	93
154	0	363	481	165
155	0	1201	872	283
156	0	194	435	149
157	0	79	400	201
158	0	239	455	184
159	0	131	315	138
160	0	378	452	212
161	0	42	316	121
162	0	148	390	155
163	0	1128	589	248
164	0	566	377	177
165	0	759	68	193
166	0	1408	318	241
167	0	412	3	85
168	0	513	468	212
169	0	550	594	246
170	0	67	402	176
171	0	18	377	207
172	0	458	359	171
173	0	235	373	186
174	0	125	345	112
175	0	233	235	89
176	0	207	527	217
177	0	50	391	222
178	0	29	326	101
179	0	651	307	168
180	0	224	229	141
181	0	1021	35	101
182	0	64	181	144
183	0	975	532	163
184	4	0	0	3
185	4	0	2	15
186	4	0	0	2
187	4	0	31	182
188	4	0	332	330
189	4	0	2	76
190	4	0	2	69
191	4	0	25	64
192	4	0	25	369
193	4	0	24	48
194	4	0	9	64
195	4	0	0	2
196	4	0	246	283
197	4	0	1	17
198	4	0	175	182
199	4	0	15	72
200	4	0	15	79
201	4	0	3	16
202	4	0	19	28
203	4	0	293	176
204	4	0	13	89
205	4	0	145	693
206	4	0	1	5
207	4	0	15	40
208	4	0	60	176
209	4	0	28	24
210	4	0	0	6
211	4	0	35	13
212	4	0	102	228
213	4	0	0	186
214	4	0	0	0
215	4	0	34	405
216	4	0	11	131
217	4	0	5	67
218	4	0	6	36
219	4	0	20	433
220	4	0	8	73
221	4	0	0	15
222	4	0	0	16
223	4	0	231	139
224	4	0	4	39
225	4	0	74	213
226	4	0	92	114
227	4	0	178	221
228	4	0	19	10
229	4	0	1	14
230	4	0	2	16
231	4	1	47	140
232	4	0	0	0
233	4	1	68	464
234	4	0	0	3
235	4	0	339	199
236	4	0	64	19
237	4	0	0	7
238	4	0	11	110
239	4	0	45	147
240	4	0	7	90
241	4	0	10	334
242	4	1	297	282
243	4	0	41	95
244	4	0	1	12
245	4	0	39	76
246	4	0	5	11
247	4	1	108	175
248	4	0	0	0
249	4	0	33	82
250	4	0	4	9
251	4	0	0	1
252	4	0	7	23
253	4	0	2	16
254	4	0	1	16
255	4	0	88	175
256	4	0	96	194
257	4	0	0	6
258	4	0	0	3
259	4	0	14	56
260	4	0	2	23
261	4	0	46	81
262	4	0	4	160
263	4	0	273	151
264	4	0	3	10
265	4	0	6	31
266	4	0	15	12
267	4	0	10	16
268	4	0	8	145
269	4	0	4	13
270	4	0	16	117
271	4	0	3	92
272	4	0	7	69
273	4	0	0	0
274	4	0	25	82
275	4	0	9	173
276	4	0	1	93
277	4	0	13	67
278	4	0	77	200
279	4	0	373	191
280	4	0	20	15
281	4	0	437	472
282	4	0	0	0
283	4	0	0	2
284	4	1	11	322
285	4	0	0	0
286	4	0	331	884
287	4	0	12	49
288	4	0	13	151
289	4	0	5	7
290	4	0	55	301
291	4	0	192	232
292	4	0	8	4
293	4	0	100	589
294	4	0	137	179
295	4	0	1	1
296	4	0	4	30
297	4	0	911	175
298	4	0	0	10
299	4	0	1	5
300	4	0	12	16
301	4	0	4	24
302	4	0	28	116
303	4	0	0	2
304	4	0	31	200
305	4	0	0	3
306	4	0	23	118
307	4	0	3	47
308	4	0	10	12
309	4	0	18	24
310	4	0	14	186
311	4	0	109	58
312	4	0	0	30
313	4	0	0	0
314	4	0	0	12
315	4	0	5	12
316	4	0	23	100
317	4	0	63	60
318	4	0	1	17
319	4	0	6	217
320	4	0	14	40
321	4	0	1	0
322	4	0	4	94
323	4	0	27	55
324	4	0	26	211
325	4	0	9	64
326	4	0	214	87
327	4	0	2	62
328	4	0	16	41
329	4	0	10	167
330	4	0	12	90
331	4	0	50	116
332	4	0	4	6
333	4	0	19	238
334	4	0	90	63
335	4	0	194	207
336	4	0	244	310
337	4	0	45	103
338	4	0	2	26
339	4	0	13	110
340	4	0	300	358
341	4	0	26	58
342	4	0	2	5
343	4	0	218	210
344	4	0	249	93
345	4	0	268	210
346	4	0	24	8
347	4	1	57	204
348	4	0	13	28
349	4	0	10	36
350	4	0	30	102
351	4	0	0	12
352	4	0	0	28
353	4	0	239	167
354	4	0	79	289
355	4	0	0	9
356	4	0	1	100
357	4	0	147	198
358	4	0	213	377
359	4	0	11	25
360	4	0	275	167
361	4	0	17	51
362	4	0	15	45
363	4	0	36	133
364	4	1	22	214
365	4	0	69	28
366	4	0	5	38
367	4	0	51	80
368	4	0	17	26
369	4	0	13	214
370	4	0	411	634
371	4	0	0	4
372	4	0	4	18
373	4	0	94	134
374	4	0	9	179
375	4	0	0	6
376	4	0	44	37
377	4	0	1	9
378	4	0	21	91
379	4	0	460	404
380	4	0	7	28
381	4	0	6	77
382	4	0	0	2
383	4	0	13	10
384	4	0	1	20
385	4	0	0	1
386	4	0	37	105
387	4	0	5	3
388	4	0	0	2
389	4	0	2	56
390	4	0	117	250
391	4	0	1	15
392	4	0	0	2
393	4	0	4	6
394	4	0	0	0
395	4	0	4	45
396	4	0	15	71
397	4	0	4	22
398	4	0	7	9
399	4	0	4	101
400	4	0	0	1
401	4	0	14	85
402	4	0	124	243
403	4	0	18	76
404	4	0	36	38
405	4	1	1	83
406	4	0	0	39
407	4	0	4	28
408	4	0	2	8
409	4	0	7	39
410	4	0	634	306
411	4	0	1	36
412	4	0	2	13
413	4	0	91	311
414	4	0	0	0
415	4	0	55	100
416	4	0	44	190
417	4	0	1	13
418	4	0	2	6
419	4	0	115	207
420	4	0	0	38
421	4	0	2	2
422	4	0	0	4
423	4	0	0	1
424	4	0	17	150
425	4	0	50	146
426	4	0	2	14
427	4	0	1	13
428	4	0	86	87
429	4	0	0	0
430	4	0	208	298
431	4	0	5	15
432	4	0	0	0
433	4	0	19	10
434	4	0	2	0
435	4	0	0	0
436	4	0	0	0
437	4	0	1	2
438	4	0	1	8
439	4	0	0	2
440	4	0	0	47
441	4	0	66	71
442	4	0	518	254
443	4	0	4	16
444	4	1	131	330
445	4	0	3	21
446	4	0	0	7
447	4	0	29	181
448	4	0	40	37
449	4	0	44	173
450	4	0	5	40
451	4	0	3	18
452	4	1	88	165
453	4	0	23	63
454	4	0	4	14
455	4	0	2	10
456	4	0	11	82
457	4	0	22	21
458	4	0	7	11
459	4	0	275	443
460	4	0	56	187
461	4	0	88	214
462	4	0	5	87
463	4	0	11	99
464	4	0	7	81
465	4	0	106	213
466	4	0	0	3
467	4	0	0	36
468	4	0	180	183
469	4	0	0	10
470	4	0	39	58
471	4	0	0	15
472	4	0	13	95
473	4	0	0	12
474	4	1	13	113
475	4	0	2	13
476	4	0	0	11
477	4	0	17	141
478	4	0	0	38
479	4	0	0	23
480	4	0	8	30
481	4	0	48	100
482	4	1	10	65
483	4	0	13	32
484	4	0	219	296
485	4	0	124	119
486	4	0	74	109
487	4	0	0	2
488	4	0	2	70
489	4	0	0	1
490	4	0	147	339
491	4	0	55	137
492	4	0	1	9
493	4	0	86	35
494	4	0	2	34
495	4	0	0	3
496	4	0	120	247
497	4	0	3	13
498	4	0	171	148
499	4	0	140	142
500	4	0	0	2
501	4	0	4	27
502	4	0	5	16
503	4	0	21	195
504	4	0	10	136
505	4	0	3	20
506	4	0	1	11
507	4	0	419	330
508	4	0	4	4
509	4	0	9	137
510	4	0	0	13
511	4	0	16	47
512	4	0	1	7
513	4	0	0	40
514	4	0	1	90
515	4	0	352	355
516	4	0	163	269
517	4	0	134	147
518	4	0	34	54
519	4	0	0	9
520	4	0	0	0
521	4	0	1	0
522	4	0	12	141
523	4	0	1	61
524	4	0	193	176
525	4	0	2	5
526	4	0	4	20
527	4	0	3	10
528	4	0	16	49
529	4	0	32	103
530	4	0	1	15
531	4	0	0	4
532	4	0	1	3
533	4	0	10	29
534	4	0	26	204
535	4	0	464	238
536	4	0	2	82
537	4	0	1	5
538	4	0	9	18
539	4	0	61	294
540	4	0	126	126
541	4	0	11	99
542	4	0	0	1
543	4	0	87	99
544	4	0	1	1
545	4	0	4	41
546	4	0	135	155
547	4	0	7	35
548	4	0	51	18
549	4	0	0	10
550	4	0	1	0
551	4	0	18	152
552	4	0	0	8
553	4	0	10	77
554	4	0	51	74
555	4	0	18	106
556	4	0	6	83
557	4	0	56	91
558	4	0	2	33
559	4	0	72	239
560	4	0	0	0
561	4	0	42	100
562	4	0	4	58
563	4	0	0	0
564	4	0	5	54
565	4	0	3	29
566	4	0	81	261
567	4	0	40	157
568	4	0	69	125
569	4	0	4	11
570	4	0	0	4
571	4	0	4	20
572	4	0	15	47
573	4	0	0	9
574	4	0	7	15
575	4	0	2	6
576	4	0	8	22
577	4	0	8	13
578	4	0	0	0
579	4	0	0	32
580	4	0	47	114
581	4	0	25	103
582	4	0	0	5
583	4	0	125	70
584	4	0	199	425
585	4	0	4	14
586	4	0	18	108
587	4	0	2	11
588	4	0	2	0
589	4	0	0	4
590	4	1	113	192
591	4	1	31	108
592	4	0	2	6
593	4	0	0	5
594	4	0	1	35
595	4	0	1	0
596	4	0	0	0
597	4	0	0	4
598	4	0	21	94
599	5	6	1	0
600	5	0	1	0
601	5	0	0	0
602	5	3	5	12
603	5	0	2	0
604	5	0	0	0
605	5	1	0	0
606	5	0	0	0
607	5	0	0	0
608	5	0	0	0
609	5	2	0	1
610	5	2	1	0
611	5	0	0	0
612	5	6	1	0
613	5	0	0	0
614	5	0	0	0
615	5	0	0	0
616	5	0	0	0
617	5	0	4	0
618	5	2	0	0
619	5	0	0	0
620	5	0	0	1
621	5	2	1	2
622	5	3	0	1
623	5	0	0	0
624	5	0	0	0
625	5	0	0	0
626	5	0	1	0
627	5	3	2	2
628	5	0	0	0
629	5	2	3	1
630	5	0	1	0
631	5	0	0	0
632	5	0	0	0
633	5	0	0	1
634	5	0	3	1
635	5	1	4	1
636	5	0	2	0
637	5	0	0	0
638	5	4	0	0
639	5	1	0	0
640	5	7	2	0
641	5	1	0	0
642	5	0	0	0
643	5	0	0	0
644	5	1	0	0
645	5	0	0	0
646	5	2	3	1
647	5	0	3	0
648	5	1	0	0
649	5	0	0	1
650	5	0	1	0
651	5	0	0	0
652	5	0	0	0
653	5	0	0	0
654	5	0	0	0
655	5	4	1	1
656	5	0	0	0
657	5	0	1	1
658	5	2	0	0
659	5	0	2	0
660	5	0	1	0
661	5	2	4	0
662	5	0	0	0
663	5	7	1	7
664	5	1	3	4
665	5	1	3	1
666	5	0	0	0
667	5	0	0	0
668	5	0	0	0
669	5	0	0	1
670	5	0	0	0
671	5	0	0	0
672	5	0	0	1
673	5	0	0	0
674	5	0	0	1
675	5	0	0	0
676	5	1	2	0
677	5	1	0	0
678	5	0	0	0
679	5	0	0	0
680	5	2	2	1
681	5	0	1	0
682	5	0	0	0
683	5	0	0	0
684	5	0	2	1
685	5	0	0	0
686	5	0	0	0
687	5	0	0	1
688	5	0	1	1
689	5	0	0	0
690	5	2	2	0
691	5	0	0	0
692	5	0	0	0
693	5	0	0	0
694	5	0	0	0
695	5	1	0	0
696	5	0	0	0
697	5	1	1	0
698	5	0	0	0
699	5	0	15	8
700	5	0	0	0
701	5	0	0	0
702	5	0	0	0
703	5	0	3	1
704	5	0	0	0
705	5	0	0	0
706	5	1	0	2
707	5	0	2	0
708	5	0	0	1
709	5	0	0	0
710	5	5	1	0
711	5	0	0	0
712	5	2	3	2
713	5	0	0	0
714	5	0	0	0
715	5	5	3	0
716	5	0	0	0
717	5	0	0	0
718	5	2	1	0
719	5	0	0	0
720	5	0	1	0
721	5	0	0	0
722	5	0	0	0
723	5	0	0	1
724	5	7	2	0
725	5	0	0	0
726	5	0	0	1
727	5	1	0	0
728	5	0	0	0
729	5	3	1	3
730	5	1	1	1
731	5	0	0	0
732	5	2	0	0
733	5	0	1	0
734	5	0	1	0
735	5	2	0	0
736	5	0	0	0
737	5	0	0	0
738	5	1	1	0
739	5	0	0	0
740	5	2	0	0
741	5	0	0	0
742	5	0	0	0
743	5	0	0	0
744	5	0	0	0
745	5	0	0	0
746	5	0	1	1
747	5	0	0	0
748	5	0	0	0
749	5	0	1	1
750	5	0	0	0
751	5	0	0	0
752	5	0	0	0
753	5	0	0	2
754	5	1	223	4180
755	5	0	0	0
756	5	0	0	0
757	5	0	0	0
758	5	0	0	0
759	5	0	0	0
760	5	0	0	0
761	5	0	0	0
762	5	0	0	0
763	5	0	0	0
764	5	0	0	0
765	5	0	2	0
766	5	0	0	0
767	5	0	0	0
768	5	0	0	0
769	5	0	0	0
770	5	0	0	0
771	5	0	0	0
772	5	0	0	0
773	5	0	0	0
774	5	0	0	0
775	5	0	0	0
776	5	0	0	0
777	5	0	0	0
778	5	0	0	0
779	5	0	0	0
780	5	0	0	0
781	5	0	0	0
782	5	0	0	0
783	5	0	0	0
784	5	0	0	0
785	5	0	0	0
786	5	0	0	0
787	5	0	0	0
788	5	0	0	0
789	5	0	0	1
790	5	0	0	0
791	5	0	0	1
792	5	0	0	0
793	5	0	0	0
794	5	0	1	3
795	5	0	0	0
796	5	0	0	0
797	5	0	1	0
798	5	0	0	0
799	5	0	0	0
800	5	0	0	0
801	5	0	0	0
802	5	0	0	0
803	5	0	0	0
804	5	0	0	0
805	5	0	0	0
806	5	0	0	0
807	5	0	0	0
808	5	0	0	0
809	5	0	0	0
810	5	0	0	0
811	5	0	0	0
812	5	0	0	3
813	5	0	0	0
814	5	0	0	0
815	5	0	0	0
816	5	0	0	0
817	5	0	0	0
818	5	0	0	0
819	5	0	0	0
820	5	0	0	0
821	5	0	0	1
822	5	0	0	0
823	5	0	0	0
824	5	0	0	0
825	5	0	0	0
826	5	0	0	0
827	5	0	2	8
828	5	0	0	1
829	5	0	0	0
830	5	0	0	0
831	5	0	1	0
832	5	0	0	0
833	5	0	0	0
834	5	0	0	0
835	5	0	0	0
836	5	0	0	0
837	5	0	0	0
838	5	0	0	0
839	5	0	0	0
840	5	0	0	0
841	5	0	0	0
842	5	0	0	0
843	5	0	0	0
844	5	0	0	0
845	5	0	0	0
846	5	0	0	0
847	5	0	0	0
848	5	0	1	2
849	5	0	0	0
850	5	0	0	0
851	5	0	1	0
852	5	0	0	0
853	5	0	0	0
854	5	0	0	0
855	5	0	0	0
856	5	0	0	0
857	5	0	0	0
858	5	0	0	0
859	5	0	0	0
860	5	0	0	0
861	5	0	0	0
862	5	0	0	0
863	5	0	0	0
864	5	0	0	0
865	5	0	0	0
866	5	0	0	0
867	5	0	0	0
868	5	0	0	0
869	5	0	0	0
870	5	0	0	0
871	5	0	0	0
872	5	0	0	0
873	5	0	0	0
874	5	0	0	0
875	5	0	0	0
876	5	0	0	0
877	5	0	0	0
878	5	0	0	0
879	5	0	0	0
880	5	0	0	0
881	5	0	0	0
882	5	0	0	0
883	5	0	0	0
884	5	0	0	0
885	5	0	0	0
886	5	0	0	0
887	5	0	0	0
888	5	0	0	0
889	5	0	0	0
890	5	0	0	0
891	5	0	0	0
892	5	0	0	0
893	5	0	0	0
894	5	0	0	0
895	5	0	0	0
896	5	0	0	0
897	5	0	0	0
898	5	0	0	0
899	5	0	0	0
900	5	0	0	0
901	5	0	0	0
902	5	0	0	0
903	5	0	0	0
904	5	0	0	0
905	5	0	0	0
906	5	0	0	0
907	5	0	0	0
908	5	0	0	0
909	5	0	0	0
910	5	0	0	0
911	5	0	0	0
912	5	0	0	0
913	5	0	0	0
914	5	0	0	0
915	5	0	0	0
916	5	0	0	0
917	5	0	0	0
918	5	0	0	0
919	5	0	0	0
920	5	0	0	0
921	5	0	0	0
922	5	0	0	0
923	5	0	0	0
924	5	0	0	0
925	5	0	0	0
926	5	0	0	0
927	5	0	0	0
928	5	0	0	0
929	5	0	0	0
930	5	0	0	0
931	5	0	0	0
932	5	0	0	0
933	5	0	0	0
934	5	0	0	0
935	5	0	0	0
936	5	0	0	0
937	5	0	0	0
938	5	0	0	0
939	5	0	0	0
940	5	0	0	0
941	5	0	0	0
942	5	0	0	0
943	5	0	0	0
944	5	0	0	0
945	5	0	0	0
946	5	0	1	0
947	5	0	0	0
948	5	0	0	0
949	5	0	0	0
950	5	0	0	0
951	5	0	0	0
952	5	0	0	0
953	5	0	0	0
954	5	0	0	0
955	5	0	0	0
956	5	0	0	0
957	5	0	0	0
958	5	0	0	0
959	5	0	0	0
960	5	0	0	0
961	5	0	0	0
962	5	0	0	0
963	5	0	0	0
964	5	0	0	0
965	5	0	0	0
966	5	0	0	0
967	5	0	0	0
968	5	0	0	0
969	5	0	0	0
970	5	0	0	0
971	5	0	0	0
972	5	0	0	0
973	5	0	0	0
974	5	0	0	0
975	5	0	0	0
976	5	0	0	0
977	5	0	0	1
978	5	0	0	0
979	5	0	0	0
980	5	0	1	12
981	5	0	0	0
982	5	0	0	0
983	5	0	0	0
984	5	0	0	0
985	5	0	0	0
986	5	0	0	0
987	5	0	0	0
988	5	0	0	0
989	5	0	0	0
990	5	0	0	0
991	5	0	0	0
992	5	0	0	0
993	5	0	0	0
994	5	0	0	0
995	5	0	0	0
996	5	0	0	0
997	5	0	0	0
998	5	0	0	0
999	5	0	0	0
1000	5	0	0	0
1001	5	0	0	0
1002	5	0	0	0
1003	5	0	0	0
1004	5	0	0	0
1005	5	0	0	0
1006	5	0	0	0
1007	5	0	0	0
1008	5	0	0	20
1009	5	0	0	0
1010	5	0	0	0
1011	5	0	0	0
1012	5	0	0	0
1013	5	0	0	0
1014	5	0	0	0
1015	5	0	0	0
1016	5	0	0	0
1017	5	0	0	0
1018	5	0	0	0
1019	5	0	0	0
1020	5	0	0	0
1021	5	0	0	0
1022	5	0	0	0
1023	5	0	0	0
1024	5	0	0	0
1025	5	0	0	0
1026	5	0	0	0
1027	5	0	0	0
1028	5	0	0	0
1029	5	0	0	0
1030	5	0	0	0
1031	5	0	0	0
1032	5	0	0	0
1033	5	0	0	0
1034	5	0	0	0
1035	5	0	0	0
1036	5	0	0	0
1037	5	0	0	0
1038	5	0	0	2
1039	5	0	0	0
1040	5	0	0	0
1041	5	0	2	221
1042	5	0	0	0
1043	5	0	0	0
1044	5	0	0	0
1045	5	0	0	0
1046	5	0	0	0
1047	5	0	0	0
1048	5	0	0	0
1049	5	0	0	0
1050	5	0	0	0
1051	5	0	0	0
1052	5	0	0	0
1053	5	0	0	0
1054	5	0	0	0
1055	5	0	0	0
1056	5	0	0	0
1057	5	0	0	0
1058	5	0	0	0
1059	5	0	0	0
1060	5	0	0	0
1061	5	0	0	0
1062	5	0	0	0
1063	5	0	0	0
1064	5	0	0	0
1065	5	0	0	0
1066	5	0	0	0
1067	5	0	0	0
1068	5	0	0	0
1069	5	0	0	0
1070	5	0	0	0
1071	5	0	0	0
1072	5	0	0	0
1073	5	0	0	1
1074	5	0	0	0
1075	5	0	0	0
1076	5	0	0	0
1077	5	0	0	0
1078	5	0	0	0
1079	5	0	0	0
1080	5	0	0	0
1081	5	0	0	0
1082	5	0	0	0
1083	5	0	0	0
1084	5	0	0	0
1085	5	0	0	0
1086	5	0	0	0
1087	5	0	0	0
1088	5	0	0	0
1089	5	0	0	0
1090	5	0	0	0
1091	5	0	0	0
1092	5	0	0	0
1093	5	0	0	0
1094	5	0	0	2
1095	5	0	0	0
1096	5	0	0	0
1097	5	0	0	0
1098	5	0	0	0
1099	5	0	0	0
1100	5	0	0	0
1101	5	0	0	0
1102	5	0	0	0
1103	5	0	0	0
1104	5	0	0	0
1105	5	0	0	0
1106	5	0	0	1
1107	5	0	0	0
1108	5	0	0	0
1109	5	0	0	0
1110	5	0	0	0
1111	5	0	0	0
1112	5	0	0	0
1113	5	0	0	0
1114	5	0	0	0
1115	5	0	0	0
1116	5	0	0	0
1117	5	0	0	0
1118	5	0	0	0
1119	5	0	0	0
1120	5	0	0	0
1121	5	0	0	0
1122	5	0	0	0
1123	5	0	0	0
1124	5	0	0	0
1125	5	0	0	0
1126	5	0	0	0
1127	5	0	0	0
1128	5	0	0	0
1129	5	0	0	0
1130	5	0	0	0
1131	5	0	0	0
1132	5	0	0	0
1133	5	0	0	0
1134	5	0	0	0
1135	5	0	0	0
1136	5	0	0	0
1137	5	0	0	0
1138	5	0	0	0
1139	5	0	0	0
1140	5	0	0	0
1141	5	0	0	0
1142	5	0	0	0
1143	5	0	0	0
1144	5	0	0	0
1145	5	0	0	0
1146	5	0	0	0
1147	5	0	0	0
1148	5	0	0	0
1149	5	0	0	0
1150	5	0	0	0
1151	5	0	0	1
1152	5	0	0	0
1153	5	0	0	0
1154	5	0	0	0
1155	5	0	0	0
1156	5	0	0	0
1157	5	0	0	0
1158	5	0	0	0
1159	5	0	0	0
1160	5	0	0	0
1161	5	0	0	0
1162	5	0	0	0
1163	5	0	0	0
1164	5	0	0	0
1165	5	0	0	0
1166	5	0	0	0
1167	5	0	0	0
1168	5	0	0	0
1169	5	0	0	0
1170	5	0	0	0
1171	5	0	0	0
1172	5	0	0	0
1173	5	0	0	0
1174	5	0	0	0
1175	5	0	0	0
1176	5	0	0	0
1177	5	0	0	0
1178	5	0	0	0
1179	5	0	0	0
1180	5	0	0	0
1181	5	0	0	0
1182	5	0	0	0
1183	5	0	0	0
1184	5	0	0	0
1185	5	0	0	0
1186	5	0	0	0
1187	5	0	0	0
1188	5	0	0	0
1189	5	0	0	0
1190	5	0	0	0
1191	5	0	0	0
1192	5	0	0	0
1193	5	0	0	0
1194	5	0	0	0
1195	5	0	0	0
1196	5	0	0	0
1197	5	0	0	0
1198	5	0	0	0
1199	5	0	0	0
1200	5	0	0	0
1201	5	0	0	0
1202	5	0	0	0
1203	5	0	0	0
1204	5	0	0	0
1205	5	0	0	0
1206	5	0	0	0
1207	5	0	0	0
1208	5	0	0	0
1209	5	0	0	0
1210	5	0	0	0
1211	5	0	0	0
1212	5	0	48	72
1213	5	0	0	0
1214	5	0	0	0
1215	5	0	0	0
1216	5	0	0	0
1217	5	0	0	0
1218	5	0	0	0
1219	5	0	4	9
1220	5	0	0	0
1221	5	0	0	0
1222	5	0	0	0
1223	5	0	0	0
1224	5	0	0	0
1225	5	0	0	0
1226	5	0	0	0
1227	5	0	0	0
1228	5	0	0	0
1229	5	0	0	0
1230	5	0	0	0
1231	5	0	0	0
1232	5	0	0	0
1233	5	0	1	75
1234	5	0	0	0
1235	5	0	0	0
1236	5	0	0	0
1237	5	0	0	0
1238	5	0	0	0
1239	5	0	0	0
1240	5	0	0	0
1241	5	0	0	0
1242	5	0	0	0
1243	5	0	0	0
1244	5	0	0	0
1245	5	0	0	0
1246	5	0	0	0
1247	5	0	0	0
1248	5	0	0	0
1249	5	0	0	0
1250	5	0	0	0
1251	5	0	0	0
1252	5	0	0	0
1253	5	0	0	0
1254	5	0	0	0
1255	5	0	0	0
1256	5	0	0	0
1257	5	0	0	0
1258	5	0	0	0
1259	5	0	0	0
1260	5	0	0	0
1261	5	0	0	0
1262	5	0	0	0
1263	5	0	0	0
1264	5	0	0	0
1265	5	0	0	0
1266	5	0	0	0
1267	5	0	0	0
1268	5	0	0	0
1269	5	0	0	0
1270	5	0	0	0
1271	5	0	0	0
1272	5	0	0	0
1273	5	0	0	0
1274	5	0	0	0
1275	5	0	0	0
1276	5	0	0	0
1277	5	0	0	0
1278	5	0	0	0
1279	5	0	0	0
1280	5	0	0	0
1281	5	0	0	0
1282	5	0	0	0
1283	5	0	0	0
1284	5	0	0	0
1285	5	0	0	0
1286	5	0	0	0
1287	5	0	0	0
1288	5	0	0	0
1289	5	0	0	0
1290	5	0	0	0
1291	5	0	0	0
1292	5	0	0	0
1293	5	0	0	0
1294	5	0	0	0
1295	5	0	0	0
1296	5	0	0	0
1297	5	0	0	0
1298	5	0	0	0
1299	5	0	0	0
1300	5	0	0	0
1301	5	0	0	0
1302	5	0	0	0
1303	5	0	0	0
1304	5	0	0	0
1305	5	0	0	0
1306	5	0	0	0
1307	5	0	0	0
1308	5	0	0	0
1309	5	0	0	0
1310	5	0	0	0
1311	5	0	0	0
1312	5	0	0	0
1313	5	0	0	0
1314	5	0	0	0
1315	5	0	0	0
1316	5	0	0	0
1317	5	0	0	0
1318	5	0	0	0
1319	5	0	0	0
1320	5	0	0	0
1321	5	0	0	0
1322	5	0	0	0
1323	5	0	0	0
1324	5	0	0	0
1325	5	0	0	0
1326	5	0	0	0
1327	5	0	0	0
1328	5	0	0	0
1329	5	0	0	0
1330	5	0	0	0
1331	5	0	0	0
1332	5	0	0	0
1333	5	0	0	0
1334	5	0	0	0
1335	5	0	0	0
1336	5	0	0	0
1337	5	0	0	0
1338	5	0	0	0
1339	5	0	0	0
1340	5	0	0	0
1341	5	0	0	0
1342	5	0	0	0
1343	5	0	1	13
1344	5	0	0	0
1345	5	0	0	0
1346	5	0	0	0
1347	5	0	0	0
1348	5	0	0	0
1349	5	0	0	0
1350	5	0	0	0
1351	5	0	0	0
1352	5	0	0	0
1353	5	0	0	0
1354	5	0	0	0
1355	5	0	0	0
1356	5	0	0	0
1357	5	0	0	1
1358	5	0	0	0
1359	5	0	0	0
1360	5	0	0	0
1361	5	0	0	0
1362	5	0	0	0
1363	5	0	0	0
1364	5	0	0	0
1365	5	0	0	0
1366	5	0	0	0
1367	5	0	0	0
1368	5	0	0	0
1369	5	0	0	0
1370	5	0	0	0
1371	5	0	0	0
1372	5	0	0	0
1373	5	0	0	0
1374	5	0	0	0
1375	5	0	0	0
1376	5	0	0	0
1377	5	0	0	0
1378	5	0	0	0
1379	5	0	0	0
1380	5	0	0	0
1381	5	0	0	0
1382	5	0	0	0
1383	5	0	0	0
1384	5	0	0	0
1385	5	0	0	0
1386	5	0	0	0
1387	5	0	0	0
1388	5	0	0	0
1389	5	0	0	0
1390	5	0	0	0
1391	5	0	0	0
1392	5	0	0	0
1393	5	0	0	0
1394	5	0	0	0
1395	5	0	0	0
1396	5	0	0	0
1397	5	0	0	0
1398	5	0	0	0
1399	5	0	0	0
1400	5	0	0	0
1401	5	0	0	0
1402	5	0	0	0
1403	5	0	0	0
1404	5	0	0	0
1405	5	0	0	0
1406	5	0	0	0
1407	5	0	0	0
1408	5	0	0	0
1409	5	0	0	0
1410	5	0	0	0
1411	5	0	0	0
1412	5	0	0	0
1413	5	0	0	0
1414	5	0	0	0
1415	5	0	0	0
1416	5	0	0	0
1417	5	0	0	0
1418	5	0	0	0
1419	5	0	0	0
1420	5	0	0	0
1421	5	0	0	0
1422	5	0	0	0
1423	5	0	0	0
1424	5	0	0	0
1425	5	0	0	0
1426	5	0	0	0
1427	5	0	0	0
1428	5	0	0	0
1429	5	0	1	1
1430	5	0	0	0
1431	5	0	0	0
1432	5	0	0	0
1433	5	0	0	0
1434	5	0	0	2
1435	5	0	0	0
1436	5	0	0	0
1437	5	0	0	0
1438	5	0	0	0
1439	5	0	0	0
1440	5	1	211	4000
1441	5	0	0	0
1442	5	0	0	0
1443	5	0	0	0
1444	5	0	0	0
1445	5	0	0	0
1446	5	0	0	0
1447	5	0	0	0
1448	5	0	0	0
1449	5	0	0	0
1450	5	0	0	0
1451	5	0	0	0
1452	5	0	0	0
1453	5	0	0	0
1454	5	0	0	0
1455	5	0	0	15
1456	5	0	0	0
1457	5	0	0	0
1458	5	0	0	0
1459	5	0	0	0
1460	5	0	0	0
1461	5	0	0	0
1462	5	0	0	0
1463	5	0	0	1
1464	5	0	0	0
1465	5	0	0	0
1466	5	0	0	0
1467	5	0	0	0
1468	5	0	0	0
1469	5	0	0	0
1470	5	0	0	0
1471	5	0	0	0
1472	5	1	1	0
1473	5	0	0	0
1474	5	0	0	0
1475	5	0	0	0
1476	5	0	0	0
1477	5	0	0	0
1478	5	0	0	0
1479	5	0	0	0
1480	5	0	0	0
1481	5	0	0	0
1482	5	0	0	0
1483	5	0	0	0
1484	5	0	0	0
1485	5	0	0	0
1486	5	0	0	0
1487	5	0	0	0
1488	5	0	0	0
1489	5	0	0	0
1490	5	0	0	0
1491	5	0	0	0
1492	5	0	0	0
1493	5	0	0	0
1494	5	0	0	0
1495	5	0	0	0
1496	5	0	0	0
1497	5	0	0	0
1498	5	0	0	0
1499	5	0	0	0
1500	5	0	0	0
1501	5	0	0	0
1502	5	0	0	0
1503	5	0	0	0
1504	5	0	0	0
1505	5	0	0	0
1506	5	0	0	0
1507	5	0	0	0
1508	5	0	0	0
1509	5	0	0	0
1510	5	0	0	0
1511	5	0	0	0
1512	5	0	0	0
1513	5	0	0	0
1514	5	0	0	0
1515	5	0	0	0
1516	5	0	0	0
1517	5	0	0	0
1518	5	0	0	0
1519	5	0	0	0
1520	5	0	0	0
1521	5	0	0	0
1522	5	0	0	0
1523	5	0	0	0
1524	5	0	0	0
1525	5	0	0	0
1526	5	0	0	0
1527	5	0	0	0
1528	5	0	0	0
1529	5	0	0	0
1530	5	0	0	0
1531	5	0	712	765
1532	5	0	1	1
1533	5	0	0	0
1534	5	0	0	0
1535	5	0	0	0
1536	5	0	0	0
1537	5	0	0	0
1538	5	0	0	0
1539	5	0	0	0
1540	5	0	0	0
1541	5	0	0	0
1542	5	0	0	0
1543	5	0	0	0
1544	5	0	0	0
1545	5	0	0	0
1546	5	0	0	0
1547	5	0	0	0
1548	5	0	0	0
1549	5	0	0	1
1550	5	0	0	0
1551	5	0	0	0
1552	5	0	0	0
1553	5	0	0	0
1554	5	0	0	0
1555	5	0	0	0
1556	5	0	0	0
1557	5	0	0	0
1558	5	0	0	0
1559	5	0	0	0
1560	5	0	0	0
1561	5	0	0	0
1562	5	0	0	0
1563	5	0	0	0
1564	5	0	0	0
1565	5	0	0	0
1566	5	0	0	0
1567	5	0	0	0
1568	5	0	0	0
1569	5	0	0	0
1570	5	0	0	0
1571	5	0	0	0
1572	5	0	0	0
1573	5	0	0	0
1574	5	0	0	0
1575	5	0	0	0
1576	5	0	0	0
1577	5	0	0	0
1578	5	0	0	0
1579	5	0	0	0
1580	5	0	0	0
1581	5	0	0	2
1582	5	0	0	0
1583	5	0	0	0
1584	5	0	0	0
1585	5	0	0	0
1586	5	0	0	0
1587	5	0	0	0
1588	5	0	0	0
1589	5	0	0	0
1590	5	0	0	0
1591	5	0	0	0
1592	5	0	0	0
1593	5	0	0	0
1594	5	0	0	0
1595	5	0	0	0
1596	5	0	0	0
1597	5	0	0	0
1598	5	0	0	0
1599	5	0	0	0
1600	5	0	0	0
1601	5	0	0	0
1602	5	0	0	0
1603	5	0	0	0
1604	5	0	0	0
1605	5	0	0	0
1606	5	0	0	0
1607	5	0	0	0
1608	5	0	0	0
1609	5	0	0	0
1610	5	0	0	0
1611	5	0	0	0
1612	5	0	0	0
1613	5	0	0	0
1614	5	0	0	0
1615	5	0	0	0
1616	5	0	0	0
1617	5	0	0	0
1618	5	0	0	0
1619	5	0	0	0
1620	5	0	0	2
1621	5	0	0	0
1622	5	0	0	0
1623	5	0	0	0
1624	5	0	0	0
1625	5	0	0	0
1626	5	0	0	0
1627	5	0	0	0
1628	5	0	0	0
1629	5	0	0	0
1630	5	0	0	0
1631	5	0	0	0
1632	5	0	0	0
1633	5	0	0	0
1634	5	0	0	0
1635	5	0	0	0
1636	5	0	0	0
1637	5	0	0	0
1638	5	0	0	0
1639	5	0	0	0
1640	5	0	0	0
1641	5	0	0	0
1642	5	0	0	0
1643	5	0	0	0
1644	5	0	0	0
1645	5	0	0	0
1646	5	0	0	0
1647	5	0	0	0
1648	5	0	0	0
1649	5	0	0	0
1650	5	0	0	0
1651	5	0	0	0
1652	5	0	0	0
1653	5	0	0	0
1654	5	0	0	0
1655	5	0	0	0
1656	5	1	0	0
1657	5	0	0	0
1658	5	0	0	0
1659	5	0	0	0
1660	5	0	0	0
1661	5	0	0	0
1662	5	0	0	0
1663	5	0	0	0
1664	5	0	0	0
1665	5	0	0	0
1666	5	0	0	0
1667	5	0	0	0
1668	5	0	0	0
1669	5	0	0	0
1670	5	0	0	0
1671	5	0	0	0
1672	5	0	0	2
1673	5	0	0	0
1674	5	0	0	0
1675	5	0	0	0
1676	5	0	0	0
1677	5	0	0	0
1678	5	0	0	0
1679	5	0	0	0
1680	5	0	0	0
1681	5	0	0	0
1682	5	0	0	0
1683	5	0	0	0
1684	5	0	0	0
1685	5	1	312	3372
1686	5	0	0	0
1687	5	0	0	0
1688	5	0	0	0
1689	5	0	0	0
1690	5	0	0	0
1691	5	0	0	0
1692	5	0	0	0
1693	5	0	0	0
1694	5	0	4	32
1695	5	0	0	0
1696	5	0	0	0
1697	5	0	0	0
1698	5	0	0	0
1699	5	0	0	0
1700	5	1	18	536
1701	5	0	0	0
1702	5	0	0	0
1703	5	0	0	0
1704	5	0	0	0
1705	5	0	0	0
1706	5	0	0	0
1707	5	0	0	0
1708	5	0	0	0
1709	5	0	0	0
1710	5	0	0	0
1711	5	0	0	0
1712	5	0	0	0
1713	5	0	0	0
1714	5	0	0	0
1715	5	0	0	0
1716	5	0	0	0
1717	5	0	0	0
1718	5	0	0	0
1719	5	0	0	0
1720	5	0	0	0
1721	5	0	0	0
1722	5	0	0	0
1723	5	0	0	0
1724	5	0	0	0
1725	5	0	0	0
1726	5	0	0	0
1727	5	0	0	0
1728	5	0	0	0
1729	5	0	0	1
1730	5	0	0	0
1731	5	0	0	0
1732	5	0	0	0
1733	5	0	0	0
1734	5	0	0	0
1735	5	0	0	0
1736	5	0	0	0
1737	5	0	0	0
1738	5	0	0	0
1739	5	0	0	0
1740	5	0	0	0
1741	5	0	0	0
1742	5	0	0	0
1743	5	0	0	0
1744	5	0	0	0
1745	5	0	0	0
1746	5	0	0	0
1747	5	0	0	23
1748	5	0	0	0
1749	5	0	0	0
1750	5	0	0	0
1751	5	0	0	0
1752	5	0	0	4
1753	5	0	0	0
1754	5	0	0	0
1755	5	0	0	0
1756	5	0	0	0
1757	5	0	0	0
1758	5	0	0	0
1759	5	0	0	0
1760	5	0	0	0
1761	5	0	0	0
1762	5	0	0	0
1763	5	0	0	0
1764	5	0	0	0
1765	5	0	0	0
1766	5	0	0	0
1767	5	0	0	0
1768	5	0	0	0
1769	5	0	0	0
1770	5	0	0	0
1771	5	0	0	0
1772	5	0	0	0
1773	5	0	0	0
1774	5	0	0	0
1775	5	0	0	0
1776	5	0	0	0
1777	5	0	0	0
1778	5	0	0	0
1779	5	0	0	0
1780	5	0	0	0
1781	5	0	0	0
1782	5	0	0	0
1783	5	0	0	0
1784	5	0	0	0
1785	5	0	0	0
1786	5	0	0	0
1787	5	0	0	0
1788	5	0	0	0
1789	5	0	0	0
1790	5	0	0	0
1791	5	0	0	0
1792	5	0	0	0
1793	5	0	0	0
1794	5	0	0	0
1795	5	0	0	0
1796	5	0	0	0
1797	5	0	0	0
1798	5	0	0	0
1799	5	0	0	0
1800	5	0	0	0
1801	5	0	0	0
1802	5	0	0	0
1803	5	0	0	0
1804	5	0	0	0
1805	5	0	0	0
1806	5	0	0	0
1807	5	0	0	0
1808	5	0	0	0
1809	5	0	0	0
1810	5	0	0	0
1811	5	0	0	0
1812	5	0	0	0
1813	5	0	0	0
1814	5	0	0	0
1815	5	0	0	0
1816	5	0	0	0
1817	5	0	0	0
1818	5	0	0	0
1819	5	0	0	0
1820	5	0	0	0
1821	5	0	0	0
1822	5	0	0	0
1823	5	0	0	0
1824	5	0	0	0
1825	5	0	6	9
1826	5	0	0	0
1827	5	0	0	0
1828	5	0	0	0
1829	5	0	0	0
1830	5	0	0	0
1831	5	0	0	0
1832	5	0	0	0
1833	5	0	0	0
1834	5	0	0	0
1835	5	0	0	0
1836	5	0	0	0
1837	5	0	0	0
1838	5	0	0	0
1839	5	0	0	0
1840	5	0	0	0
1841	5	0	0	0
1842	5	0	0	0
1843	5	0	0	0
1844	5	0	0	0
1845	5	0	0	0
1846	5	0	0	0
1847	5	0	0	0
1848	5	0	0	0
1849	5	0	0	0
1850	5	0	0	0
1851	5	0	0	0
1852	5	0	0	0
1853	5	0	0	0
1854	5	0	0	0
1855	5	0	0	0
1856	5	0	0	0
1857	5	0	0	0
1858	5	0	0	0
1859	5	0	0	0
1860	5	0	0	0
1861	5	0	0	0
1862	5	0	0	0
1863	5	0	0	0
1864	5	0	0	0
1865	5	0	0	0
1866	5	0	0	0
1867	5	0	0	0
1868	5	0	0	0
1869	5	0	0	0
1870	5	0	0	0
1871	5	0	0	0
1872	5	0	0	0
1873	5	0	0	0
1874	5	0	0	0
1875	5	0	0	0
1876	5	0	0	0
1877	5	0	0	0
1878	5	0	0	0
1879	5	0	0	0
1880	5	0	0	0
1881	5	0	2	527
1882	5	0	0	0
1883	5	0	0	0
1884	5	0	0	0
1885	5	0	0	0
1886	5	0	0	0
1887	5	0	0	0
1888	5	0	0	0
1889	5	0	0	0
1890	5	0	0	0
1891	5	0	0	0
1892	5	0	0	0
1893	5	0	0	0
1894	5	0	0	0
1895	5	0	0	0
1896	5	0	0	0
1897	5	0	0	0
1898	5	0	0	0
1899	5	0	0	0
1900	5	0	0	0
1901	5	0	0	0
1902	5	0	0	0
1903	5	0	0	0
1904	5	0	0	0
1905	5	0	0	0
1906	5	0	0	0
1907	5	0	0	0
1908	5	0	0	0
1909	5	0	0	0
1910	5	0	0	0
1911	5	0	0	0
1912	5	0	0	0
1913	5	0	0	0
1914	5	0	0	0
1915	5	0	0	0
1916	5	0	0	0
1917	5	0	0	0
1918	5	0	0	0
1919	5	0	0	0
1920	5	0	0	0
1921	5	0	0	0
1922	5	0	0	0
1923	5	0	0	0
1924	5	0	0	0
1925	5	0	0	0
1926	5	0	0	0
1927	5	0	0	0
1928	5	0	0	0
1929	5	0	0	0
1930	5	0	0	0
1931	5	0	0	0
1932	5	0	0	0
1933	5	0	0	0
1934	5	0	0	0
1935	5	0	0	0
1936	5	0	0	0
1937	5	0	0	0
1938	5	0	0	0
1939	5	0	0	0
1940	5	0	0	0
1941	5	0	0	0
1942	5	0	0	0
1943	5	0	0	0
1944	5	0	0	0
1945	5	0	0	0
1946	5	0	0	0
1947	5	0	0	0
1948	5	0	0	0
1949	5	0	0	0
1950	5	0	0	0
1951	5	0	0	0
1952	5	0	0	0
1953	5	0	0	0
1954	5	0	0	0
1955	5	0	0	0
1956	5	0	0	0
1957	5	0	0	0
1958	5	0	0	0
1959	5	0	47	104
1960	5	0	0	0
1961	5	0	0	0
1962	5	0	0	0
1963	5	0	0	0
1964	5	0	0	0
1965	5	0	0	0
1966	5	0	0	0
1967	5	0	0	0
1968	5	0	0	0
1969	5	0	0	0
1970	5	0	0	0
1971	5	0	0	0
1972	5	0	0	0
1973	5	0	0	0
1974	5	0	0	0
1975	5	0	0	0
1976	5	0	0	0
1977	5	0	0	0
1978	5	0	0	0
1979	5	0	0	0
1980	5	0	0	0
1981	5	0	0	0
1982	5	1	0	0
1983	5	0	0	0
1984	5	0	0	0
1985	5	0	0	0
1986	5	0	0	0
1987	5	0	0	0
1988	5	0	0	0
1989	5	0	0	0
1990	5	0	0	0
1991	5	0	0	0
1992	5	0	0	0
1993	5	0	0	1
1994	5	0	0	0
1995	5	0	0	0
1996	5	0	0	0
[truncated: 3,950 more rows]

## Sheet: Figure 3e
Figure 3e
	0 HD					2 HD					4 HD					5 HD
Condition	1	2	3	average	stdev	1	2	3	average	stdev	1	2	3	average	stdev	1	2	3	average	stdev
60C, 1000nM, 3mM MgCl2, 100mM KCl, - Triton	0.956624	0.961697	0.966903	0.961741	0.00513984	0.0433763	0.0383029	0.0330969	0.0382587	0.00513984	0	0	0	0	0	0	0	0	0	0
55C, 1000nM, 3mM MgCl2, 100mM KCl, - Triton	0.71301	0.7067	0.710627	0.710113	0.00318625	0.28699	0.2933	0.289373	0.289887	0.00318625	0	0	0	0	0	0	0	0	0	0
60C, 500nM, 3mM MgCl2, 100mM KCl, - Triton	1	1	1	1	0	0	0	0	0	0	0	0	0	0	0	0	0	0	0	0
60C, 1000nM, 1.5mM MgCl2, 100mM KCl, - Triton	1	1	1	1	0	0	0	0	0	0	0	0	0	0	0	0	0	0	0	0
60C, 1000nM, 3mM MgCl2, 50mM KCl, - Triton	0.82523	0.751316	0.711462	0.762669	0.0577273	0.17477	0.248684	0.288538	0.237331	0.0577273	0	0	0	0	0	0	0	0	0	0
60C, 1000nM, 3mM MgCl2, 150mM KCl, - Triton	1	1	1	1	0	0	0	0	0	0	0	0	0	0	0	0	0	0	0	0
60C, 1000nM, 3mM MgCl2, 150mM KCl, + Triton	1	1	1	1	0	0	0	0	0	0	0	0	0	0	0	0	0	0	0	0
40C, 500nM, 1.5mM MgCl2, 50mM KCl, + Triton	0.33104	0.302432	0.298018	0.310497	0.0179276	0.257954	0.254559	0.262195	0.258236	0.00382575	0.22356	0.239362	0.240854	0.234592	0.00958303	0.187446	0.203647	0.198933	0.196676	0.00833314
45C, 500nM, 1.5mM MgCl2, 50mM KCl, + Triton	0.352448	0.371593	0.331956	0.351999	0.0198221	0.376224	0.33429	0.384298	0.364937	0.0268465	0.135664	0.156385	0.146006	0.146018	0.0103601	0.135664	0.137733	0.137741	0.137046	0.00119671
40C, 250nM, 1.5mM MgCl2, 50mM KCl, + Triton	0.372517	0.33833	0.314227	0.341691	0.02929	0.229305	0.24197	0.252072	0.241115	0.0114076	0.202815	0.216988	0.224448	0.21475	0.0109887	0.195364	0.202712	0.209254	0.202444	0.00694885
40C, 1000nM, 1.5mM MgCl2, 50mM KCl, + Triton	0.241706	0.227666	0.214436	0.227936	0.0136371	0.317536	0.31268	0.320953	0.317056	0.00415724	0.252765	0.259366	0.266293	0.259475	0.00676481	0.187994	0.200288	0.198318	0.195533	0.00660341
40C, 500nM, 0.75mM MgCl2, 50mM KCl, + Triton	0.7216	0.67874	0.6816	0.69398	0.0239623	0.1856	0.217323	0.2048	0.202574	0.0159781	0.0928	0.103937	0.1136	0.103446	0.0104087	0	0	0	0	0
40C, 500nM, 3mM MgCl2, 50mM KCl, + Triton	0.258704	0.255489	0.2565	0.256898	0.001644	0.249516	0.251996	0.2485	0.250004	0.00179831	0.296905	0.296407	0.3015	0.298271	0.00280763	0.194874	0.196108	0.1935	0.194827	0.00130453
40C, 500nM, 1.5mM MgCl2, 100mM KCl, + Triton	0.664491	0.61399	0.598226	0.625569	0.0346169	0.215405	0.253886	0.290241	0.253177	0.0374231	0.0430809	0.0595855	0.0583016	0.053656	0.00918076	0.0770235	0.0725389	0.0532319	0.0675981	0.0126419
40C, 500nM, 1.5mM MgCl2, 50mM KCl, - Triton	0.326982	0.312674	0.309103	0.316253	0.0094613	0.259909	0.252089	0.250679	0.254226	0.00497173	0.226372	0.240251	0.250679	0.239101	0.0121944	0.186738	0.194986	0.189538	0.190421	0.00419437

## Sheet: Figure 4a
Figure 4a
					1:100 Copies at 5% File Preview then ratio held constant						1:10 Copies at 5% File Preview then ratio held constant						1:5 Copies at 5% File Preview then ratio held constant
% preview	Preview Strands	Copies	Remaining Strands		Remaining Strand Copies	Total Preview:Total Remaining Strand Ratio	Total Strands Stored	Density	Physical Density (normalized to no preview)		Remaining Strand Copies	Total Preview:Total Remaining Strand Ratio	Total Strands	Total Strands Stored	Physical Density (normalized to no preview)		Remaining Strand Copies	Total Preview:Total Remaining Strand Ratio	Total Strands Stored	Density	Physical Density (normalized to no preview)
0.0005	2	1	4498		1	0.0005263	4500	32.5	1
0.001	5	1	4496		1.9	0.0005263	8554.5	17.096	0.53
0.002	9	1	4491		3.8	0.0005263	17109	8.548	0.26
0.003	14	1	4487		5.7	0.0005263	25663.5	5.699	0.18
0.004	18	1	4482		7.6	0.0005263	34218	4.274	0.13
0.0052	19	1	4481		10	0.0005263	44788	3.265	0.1		1	0.0052632	4500	32.5	1
0.0083	37	1	4463		15.9	0.0005263	71002.4	2.06	0.06		1.6	0.0052632	7133.85	20.501	0.63
0.01	45	1	4455		19.2	0.0005263	85545	1.71	0.05		1.9	0.0052632	8595	17.016	0.52
0.015	68	1	4433		28.9	0.0005263	128318	1.14	0.04		2.9	0.0052632	12892.5	11.344	0.35		1	0.0105263	4320	33.854	1.04
0.02	90	1	4410		38.8	0.0005263	171090	0.855	0.03		3.9	0.0052632	17190	8.508	0.26		1.4	0.0105263	6480	22.569	0.69
0.03	135	1	4365		58.8	0.0005263	256635	0.57	0.02		5.9	0.0052632	25785	5.672	0.17		2.9	0.0105263	12960	11.285	0.35
0.04	225	1	4275		79.2	0.0005263	342180	0.427	0.01		7.9	0.0052632	34380	4.254	0.13		4	0.0105263	17280	8.464	0.26
0.05	225	1	4275		100	0.0005263	427725	0.342	0.01		10	0.0052632	42975	3.403	0.1		5	0.0105263	21600	6.771	0.21
0.06	270	1	4230		121.3	0.0005263	513270	0.285	0.01		12.1	0.0052632	51570	2.836	0.09		6.1	0.0105263	25920	5.642	0.17
0.07	315	1	4185		143	0.0005263	598815	0.244	0.01		14.3	0.0052632	60165	2.431	0.07		7.2	0.0105263	30240	4.836	0.15
0.08	360	1	4140		165.2	0.0005263	684360	0.214	0.01		16.5	0.0052632	68760	2.127	0.07		8.3	0.0105263	34560	4.232	0.13
0.09	405	1	4095		187.9	0.0005263	769905	0.19	0.01		18.8	0.0052632	77355	1.891	0.06		9.4	0.0105263	38880	3.762	0.12
0.1	450	1	4050		211.1	0.0005263	855450	0.171	0.01		21.1	0.0052632	85950	1.702	0.05		10.6	0.0105263	43200	3.385	0.1
0.11	495	1	4005		234.8	0.0005263	940995	0.155	0		23.5	0.0052632	94545	1.547	0.05		11.7	0.0105263	47520	3.078	0.09
0.12	540	1	3960		259.1	0.0005263	1026540	0.142	0		25.9	0.0052632	103140	1.418	0.04		13	0.0105263	51840	2.821	0.09
0.13	585	1	3915		283.9	0.0005263	1112085	0.132	0		28.4	0.0052632	111735	1.309	0.04		14.2	0.0105263	56160	2.604	0.08
0.14	630	1	3870		309.3	0.0005263	1197630	0.122	0		30.9	0.0052632	120330	1.215	0.04		15.5	0.0105263	60480	2.418	0.07
0.15	675	1	3825		335.3	0.0005263	1283175	0.114	0		33.5	0.0052632	128925	1.134	0.03		16.8	0.0105263	64800	2.257	0.07
0.16	720	1	3780		361.9	0.0005263	1368720	0.107	0		36.2	0.0052632	137520	1.063	0.03		18.1	0.0105263	69120	2.116	0.07
0.17	765	1	3735		389.2	0.0005263	1454265	0.101	0		38.9	0.0052632	146115	1.001	0.03		19.5	0.0105263	73440	1.991	0.06
0.18	810	1	3690		417.1	0.0005263	1539810	0.095	0		41.7	0.0052632	154710	0.945	0.03		20.9	0.0105263	77760	1.881	0.06
0.19	855	1	3645		445.7	0.0005263	1625355	0.09	0		44.6	0.0052632	163305	0.896	0.03		22.3	0.0105263	82080	1.782	0.05
0.2	900	1	3600		475	0.0005263	1710900	0.085	0		47.5	0.0052632	171900	0.851	0.03		23.8	0.0105263	86400	1.693	0.05
0.21	945	1	3555		505.1	0.0005263	1796445	0.081	0		50.5	0.0052632	180495	0.81	0.02		25.3	0.0105263	90720	1.612	0.05
0.22	990	1	3510		535.9	0.0005263	1881990	0.078	0		53.6	0.0052632	189090	0.773	0.02		26.8	0.0105263	95040	1.539	0.05
0.23	1035	1	3465		567.5	0.0005263	1967535	0.074	0		56.8	0.0052632	197685	0.74	0.02		28.4	0.0105263	99360	1.472	0.05
0.24	1080	1	3420		600	0.0005263	2053080	0.071	0		60	0.0052632	206280	0.709	0.02		30	0.0105263	103680	1.411	0.04
0.25	1125	1	3375		633.3	0.0005263	2138625	0.068	0		63.3	0.0052632	214875	0.681	0.02		31.7	0.0105263	108000	1.354	0.04
0.26	1170	1	3330		667.6	0.0005263	2224170	0.066	0		66.8	0.0052632	223470	0.654	0.02		33.4	0.0105263	112320	1.302	0.04
0.27	1215	1	3285		702.7	0.0005263	2309715	0.063	0		70.3	0.0052632	232065	0.63	0.02		35.1	0.0105263	116640	1.254	0.04
0.28	1260	1	3240		738.9	0.0005263	2395260	0.061	0		73.9	0.0052632	240660	0.608	0.02		36.9	0.0105263	120960	1.209	0.04
0.29	1305	1	3195		776.1	0.0005263	2480805	0.059	0		77.6	0.0052632	249255	0.587	0.02		38.8	0.0105263	125280	1.167	0.04
0.3	1350	1	3150		814.3	0.0005263	2566350	0.057	0		81.4	0.0052632	257850	0.567	0.02		40.7	0.0105263	129600	1.128	0.03
0.31	1395	1	3105		853.6	0.0005263	2651895	0.055	0		85.4	0.0052632	266445	0.549	0.02		42.7	0.0105263	133920	1.092	0.03
0.32	1440	1	3060		894.1	0.0005263	2737440	0.053	0		89.4	0.0052632	275040	0.532	0.02		44.7	0.0105263	138240	1.058	0.03
0.33	1485	1	3015		935.8	0.0005263	2822985	0.052	0		93.6	0.0052632	283635	0.516	0.02		46.8	0.0105263	142560	1.026	0.03
0.34	1530	1	2970		978.8	0.0005263	2908530	0.05	0		97.9	0.0052632	292230	0.5	0.02		48.9	0.0105263	146880	0.996	0.03
0.35	1575	1	2925		1023.1	0.0005263	2994075	0.049	0		102.3	0.0052632	300825	0.486	0.01		51.2	0.0105263	151200	0.967	0.03
0.36	1620	1	2880		1068.8	0.0005263	3079620	0.047	0		106.9	0.0052632	309420	0.473	0.01		53.4	0.0105263	155520	0.94	0.03
0.37	1665	1	2835		1115.9	0.0005263	3165165	0.046	0		111.6	0.0052632	318015	0.46	0.01		55.8	0.0105263	159840	0.915	0.03
0.38	1710	1	2790		1164.5	0.0005263	3250710	0.045	0		116.5	0.0052632	326610	0.448	0.01		58.2	0.0105263	164160	0.891	0.03
0.39	1755	1	2745		1214.8	0.0005263	3336255	0.044	0		121.5	0.0052632	335205	0.436	0.01		60.7	0.0105263	168480	0.868	0.03
0.4	1800	1	2700		1266.7	0.0005263	3421800	0.043	0		126.7	0.0052632	343800	0.425	0.01		63.3	0.0105263	172800	0.846	0.03
0.41	1845	1	2655		1320.3	0.0005263	3507345	0.042	0		132	0.0052632	352395	0.415	0.01		66	0.0105263	177120	0.826	0.03
0.42	1890	1	2610		1375.9	0.0005263	3592890	0.041	0		137.6	0.0052632	360990	0.405	0.01		68.8	0.0105263	181440	0.806	0.02
0.43	1935	1	2565		1433.3	0.0005263	3678435	0.04	0		143.3	0.0052632	369585	0.396	0.01		71.7	0.0105263	185760	0.787	0.02
0.44	1980	1	2520		1492.9	0.0005263	3763980	0.039	0		149.3	0.0052632	378180	0.387	0.01		74.6	0.0105263	190080	0.769	0.02
0.45	2025	1	2475		1554.5	0.0005263	3849525	0.038	0		155.5	0.0052632	386775	0.378	0.01		77.7	0.0105263	194400	0.752	0.02
0.46	2070	1	2430		1618.5	0.0005263	3935070	0.037	0		161.9	0.0052632	395370	0.37	0.01		80.9	0.0105263	198720	0.736	0.02
0.47	2115	1	2385		1684.9	0.0005263	4020615	0.036	0		168.5	0.0052632	403965	0.362	0.01		84.2	0.0105263	203040	0.72	0.02
0.48	2160	1	2340		1753.8	0.0005263	4106160	0.036	0		175.4	0.0052632	412560	0.354	0.01		87.7	0.0105263	207360	0.705	0.02
0.49	2205	1	2295		1825.5	0.0005263	4191705	0.035	0		182.5	0.0052632	421155	0.347	0.01		91.3	0.0105263	211680	0.691	0.02
0.5	2250	1	2250		1900	0.0005263	4277250	0.034	0		190	0.0052632	429750	0.34	0.01		95	0.0105263	216000	0.677	0.02

## Sheet: Figure 4b
Figure 4b
Number of files searched	Cost using Normal encoding	Cost using 1% Preview	Cost using 5% Preview	Cost using 10% Preview	Cost using 25% Preview	Cost using 50% Preview
1	1	1.1	1.5	2	3.5	6
2	2	1.11	1.55	2.1	3.75	6.5
3	3	1.12	1.6	2.2	4	7
4	4	1.13	1.65	2.3	4.25	7.5
5	5	1.14	1.7	2.4	4.5	8
6	6	1.15	1.75	2.5	4.75	8.5
7	7	1.16	1.8	2.6	5	9
8	8	1.17	1.85	2.7	5.25	9.5
9	9	1.18	1.9	2.8	5.5	10
10	10	1.19	1.95	2.9	5.75	10.5
11	11	1.2	2	3	6	11
12	12	1.21	2.05	3.1	6.25	11.5
13	13	1.22	2.1	3.2	6.5	12
14	14	1.23	2.15	3.3	6.75	12.5
15	15	1.24	2.2	3.4	7	13

## Sheet: Supplementary Figure 1a
Supplementary Figure 1a											Supplementary Figure 1 - Calibration ladder (used for all panels and rows)
				Supplementary Figure 1a - Top row
				Supplementary Figure 1a - Middle row
				Supplementary Figure 1a - Bottom row

## Sheet: Supplementary Figure 1b
Supplementary Figure 1b
				Supplementary Figure 1b - Top row
				Supplementary Figure 1b - Bottom row

## Sheet: Supplementary Figure 1c
Supplementary Figure 1c
				Supplementary Figure 1c - Top row
				Supplementary Figure 1c - Bottom row

[truncated: 5 more sheets: Supplementary Figure 2b, Supplementary Figure 3a, Supplementary Figure 3b, Supplementary Figure 3c, Supplementary Figure 4b]
